# Supplementary material for: Influence of Sulfur Fumigation on Angelicae Dahuricae Radix: Insights from Chemical Profiles, MALDI-MSI and Anti-Inflammatory Activities
Source: Molecules. 2024 Dec 25;30(1):22. doi: 10.3390/molecules30010022 (PMC11720985; doi:10.3390/molecules30010022)
Supplement: Supplementary file 1 [file molecules-30-00022-s001.zip]

Archive with 1 entries (1 files):
- molecules-3331806-supplementary.pdf
